# Supplementary material for: Clinical significance of urinary exosomal microRNAs in patients with IgA nephropathy
Source: Sci Rep. 2023 Oct 11;13:17201. doi: 10.1038/s41598-023-44460-5 (PMC10567798; doi:10.1038/s41598-023-44460-5)
Supplement: Supplementary file 2 — Supplementary Table 2. [file 41598_2023_44460_MOESM2_ESM.zip › New folder/Supplement Table 2 meta_analysis_glom.csv]

Gene	FDR	abs(log2(FC))
HDAC5	0	0.668866003
SNUPN	0	0.603685357
ARPC1B	0	1.205109877
SGK2	0	0.754401544
HIPK3	0	0.590413208
FAM13A	0	0.694354722
LHFPL2	0	0.755395629
FLOT1	0	0.711585165
RIDA	0	1.014211499
PRSS16	0	0.702449293
TCIRG1	0	1.163137935
TUBA1B	0	0.754621281
BTN3A3	0	0.744218453
IFI30	0	1.746799093
CAP1	0	0.78777784
VAT1	0	0.702853574
NCOA2	0	0.608174585
PRDX4	0	0.695116663
MRPL28	0	0.603147383
IFITM2	0	0.82999557
FTCD	0	1.031297089
FGL2	0	1.060669632
PPARGC1A	0	0.963207446
PNPLA6	0	0.600629253
COPS6	0	0.621431033
SLC27A3	0	0.917996229
DNAJB4	0	0.658847248
PRSS23	0	0.702015091
CHGB	0	0.921767817
TREH	0	0.756327237
MAN1B1	0	0.697438325
CD300A	0	0.656813575
VSIG4	0	1.278919742
TBCB	0	0.754979243
AP2S1	0	0.78414805
COL3A1	0	1.421295594
COL4A1	0	1.239586652
COL4A2	0	1.062171982
ADH6	0	0.879122431
RALYL	0	1.257350744
CR2	0	0.803778606
CRIP1	0	1.222567069
CRIP2	0	0.789400848
CSK	0	0.676203987
CSRP2	0	0.803475336
CST3	0	0.748045813
CNIH3	0	0.86338633
CTSK	0	0.793735386
CTSS	0	1.015411998
CX3CR1	0	1.59360032
RUNDC3B	0	0.679541488
CYP3A7	0	1.028843472
CYP2B6	0	1.155034678
CYP17A1	0	0.675336653
ADSL	0	0.681062734
DACH1	0	0.961269491
DDOST	0	0.745274011
CFD	0	1.10270846
AARS	0	0.630399192
DLG1	0	0.6930898
DNMT1	0	0.937446404
DOCK2	0	1.164482303
DTYMK	0	0.633011056
APLNR	0	0.879611217
EEF1D	0	0.653287812
EGF	0	1.168596977
EIF2B1	0	0.609264558
R3HCC1	0	0.685564805
EPHA7	0	0.669684151
ERBB4	0	0.745806754
ETS2	0	0.697955728
EVI2A	0	1.158866221
ALB	0	2.19002528
FABP4	0	0.87443331
FDX1	0	0.664112005
FGR	0	0.902172828
VASH1	0	0.639461904
CARD8	0	0.606824583
CD93	0	0.744964052
AKR7A3	0	0.753907088
ATP10B	0	0.872074218
FLII	0	0.70685664
RFTN1	0	0.998145041
CYFIP1	0	0.829992859
FKBP15	0	0.626066715
RRP8	0	0.808433875
FOLH1	0	0.914948768
SEC11A	0	0.678524323
CLDN14	0	0.740549786
TMEM50A	0	0.687715292
LY96	0	0.891891719
MTCH1	0	0.874155755
ALOX5	0	0.647000688
ALPL	0	0.618471541
G6PC	0	1.345883757
GABRA2	0	0.58671724
GABRB2	0	0.623601696
KANK3	0	0.759117904
TMEM184B	0	0.645277121
RPL36	0	0.718810031
SOSTDC1	0	0.967603875
GGA1	0	0.590697202
GATM	0	1.140931312
GBP2	0	1.099675801
NARF	0	0.710424037
MYOF	0	0.800054514
TIMM10	0	0.613539699
GLA	0	0.684740791
CHMP2A	0	0.632321206
GOLIM4	0	0.587359997
GNAI2	0	0.846528018
GNAS	0	0.911134207
GNB1	0	0.605685835
GNB2	0	0.743304653
SLCO3A1	0	0.804481906
GPR3	0	0.660618672
CAVIN1	0	0.691517972
GRN	0	0.924848151
BABAM1	0	0.649276068
ORMDL2	0	0.76405219
PYCARD	0	1.43009496
GUK1	0	0.673283206
TRHDE	0	1.02143989
GYPC	0	0.662822314
A2M	0	1.40364439
ANXA1	0	0.704426951
HCLS1	0	1.285914877
EHD3	0	1.103105102
HK1	0	0.80709281
HLA-C	0	1.08714528
HLA-DMA	0	1.142898188
HLA-DMB	0	0.902827947
HLA-DPA1	0	1.212944881
HLA-DQB1	0	1.28843008
HLA-DRA	0	1.098387196
HLA-DRB1	0	1.280616917
HLA-E	0	0.927515133
HLA-F	0	0.97222859
HLA-G	0	0.605891965
AOAH	0	0.871042141
HLX	0	1.474519298
HOXC6	0	0.912929998
HPN	0	0.892055578
HRG	0	0.989548212
HSPA1L	0	0.684953128
TNC	0	0.886815037
ICAM2	0	1.217490966
ID3	0	0.76378728
APOBEC1	0	0.721469658
ACADL	0	1.104334496
IFI27	0	0.795500042
IFI35	0	0.648777617
IGFBP6	0	1.042226987
APOH	0	1.313201302
SLCO4C1	0	1.5487295
IL6R	0	0.652754237
IL10RA	0	1.49695123
ILK	0	0.784516021
IMPDH2	0	0.862375547
CXCL10	0	1.033338033
INPP5A	0	0.723067398
ISG20	0	0.635441181
ITGB2	0	1.36927805
ABCC6	0	0.659267824
ACADSB	0	1.057691551
LAIR1	0	0.652158177
RHOG	0	0.813239342
LCP1	0	1.157191184
ARHGAP5	0	0.615207937
ARHGDIB	0	1.088204032
LIPA	0	1.167431895
LTA4H	0	1.010142155
LYN	0	0.755606203
LYZ	0	1.716921726
MAN2B1	0	1.069858931
MATN2	0	0.627102935
MCC	0	0.587927452
MEA1	0	0.599896566
MEF2C	0	0.585822747
MEIS2	0	0.684572801
MGP	0	0.658628711
ASPA	0	0.943480812
MSN	0	0.855285182
MYO1F	0	0.641019686
TRIM37	0	0.649681563
MYD88	0	0.848249039
HNRNPM	0	0.58734443
NDUFA8	0	0.661521132
NOTCH4	0	0.661579247
NRDC	0	0.648906626
NRGN	0	0.58676069
NR4A2	0	1.545863183
P4HB	0	0.839286919
ATP6V0A4	0	0.815205232
PLEKHA8P1	0	0.691953353
NOSIP	0	0.840337112
SH3GLB1	0	0.714729588
UTP11	0	0.637173999
PCNA	0	0.607531267
SDF4	0	0.811923627
EGFL7	0	0.778150485
HSD17B14	0	0.71188091
HAO2	0	1.085004509
SLC15A3	0	0.766971088
CYP39A1	0	0.618662701
FKBP11	0	0.60573812
ZDHHC3	0	0.590011539
CHST15	0	0.860810257
PLA1A	0	0.846635771
EIF3L	0	0.652934677
TRPV2	0	0.645418823
LIMA1	0	0.788697622
ISYNA1	0	0.690911279
TRIAP1	0	0.647824577
PDGFRA	0	0.703559758
ASB4	0	0.686917447
SLC26A4	0	1.162283835
PECAM1	0	1.05857894
PFN1	0	1.041828046
PITPNA	0	0.631284224
ATP6V0B	0	0.808665257
PMP22	0	0.97171793
CDHR5	0	0.592399726
TREM2	0	0.605602394
SASH3	0	0.62168918
RIN2	0	0.830171896
CHPF2	0	0.703166553
CPVL	0	0.671544498
FEV	0	0.645337748
GRAMD1C	0	0.739061884
PPIC	0	0.642864674
PAQR5	0	1.038832711
PLPPR1	0	1.142308562
INTS11	0	0.618912138
CDCA4	0	0.619157154
REX1BD	0	0.680188622
EVA1B	0	0.622317417
LRRC1	0	0.588122701
OLAH	0	0.846007429
PEF1	0	0.739888806
TMEM176A	0	0.611880725
PPT1	0	0.660162048
ZNF331	0	0.978936887
NOP10	0	0.744081162
PRF1	0	0.655496911
NAGK	0	0.842919286
CDKN2AIP	0	0.735952954
TRMT1	0	0.604546016
MAP7D1	0	0.876414717
NECAP2	0	0.638996839
PRKCE	0	0.90456575
PRKCH	0	0.720051709
EAF2	0	0.860607081
PRKG1	0	0.69586761
C21orf62	0	0.851782854
METTL3	0	0.594603103
NPDC1	0	0.64420584
MUC13	0	0.671388305
PSMA1	0	0.682903954
PSMA6	0	0.855878444
PSMA7	0	0.621101128
PSMB8	0	0.945269342
PSMB9	0	0.983278918
PSMB10	0	1.127833636
RSRP1	0	0.833907723
PSMD7	0	0.707860785
ZMIZ1	0	0.86361301
PSME1	0	0.783004383
SPRYD7	0	0.713062841
SMAGP	0	0.749159939
QSOX1	0	0.701966226
PTPRE	0	0.910092153
SRPRB	0	0.727211148
QARS	0	0.758275259
RAC2	0	0.960985604
ACE2	0	1.541840698
RBP4	0	1.236108169
DPF2	0	0.73412565
BCL2A1	0	0.778551777
ACTA2	0	1.514425172
RNASE1	0	1.069994461
RNASE6	0	0.85920232
BCS1L	0	0.601975997
RPS3	0	0.790059593
RPS19	0	0.649607589
S100A4	0	1.237952863
CCL4	0	1.174720103
SELENOW	0	0.774203549
DPEP2	0	0.673813073
MS4A6A	0	1.394238024
SIL1	0	0.708207037
SCG5	0	0.970377321
MICAL1	0	0.628653004
USP46	0	0.615605054
SLC1A1	0	1.045981342
BMP2	0	1.198543946
INTS3	0	0.606007266
SLC6A13	0	0.647890351
SLC10A2	0	1.083836059
SLC17A1	0	1.165295676
SNAI2	0	1.303579817
C11orf95	0	0.695285642
SMARCD3	0	0.754034409
TRIM21	0	0.691082028
SSR4	0	0.709060786
BST2	0	0.773564435
TAGLN	0	1.036380305
TEAD1	0	0.793307259
TGFBI	0	1.401375696
TSPO	0	1.068313199
TIE1	0	0.729355065
TIMP1	0	1.205250253
TNFAIP1	0	0.622080637
C1QB	0	1.676499531
C3	0	1.228630256
C3AR1	0	1.403771607
TYROBP	0	1.93324505
UCP2	0	1.179641019
USP4	0	0.636005149
VCP	0	0.781415487
VIM	0	0.944325046
WARS	0	1.071301015
ZFX	0	0.651722404
PTTG1IP	0	1.105765094
ZNF10	0	0.74573044
ZNF207	0	0.684823415
LAPTM5	0	1.308451586
TUBA1A	0	1.189836976
KDELC1	0	0.712365206
BAG6	0	0.587930311
NELFE	0	0.742262164
LST1	0	0.838605882
ACSS3	0	0.644242411
RHBDF2	0	0.592054243
TXNDC15	0	0.65904757
TFPI2	0	0.83818192
PLEKHO2	0	0.881935071
REEP4	0	0.802377944
TSPAN14	0	0.763832491
NETO2	0	1.333673544
SFXN3	0	0.812452415
NAA10	0	0.641132608
UBL4A	0	0.647522343
DYSF	0	0.587616944
SH3BGRL3	0	1.016353809
CASP4	0	0.740324774
TPST2	0	0.727075377
TUBB6	0	0.87412781
PIK3R3	0	0.709657759
IFITM1	0	1.045739518
MICALL1	0	0.76754427
KMO	0	0.627403177
PLPP1	0	0.76739202
PLPP3	0	0.629828521
EIF3D	0	0.585509566
EIF3G	0	0.935702035
SERPINA6	0	0.938668025
SLC4A4	0	0.645827388
MARCO	0	0.814519298
SNX3	0	0.943708698
CBR3	0	0.755144045
CD164	0	0.613090579
ACTN1	0	0.879936425
GGH	0	0.838311805
AP1S2	0	0.80552471
ABCC10	0	0.682772328
TRIM15	0	0.650419939
DOK2	0	0.611337581
NMI	0	1.06790746
SLC16A4	0	0.705138414
TMSB10	0	1.273259691
PTTG1	0	0.884661286
STRADA	0	0.699636639
CD14	0	1.259564075
CPNE6	0	0.764558359
SLC22A8	0	1.424358707
GSTO1	0	0.975873655
LY86	0	0.963303743
ARHGEF6	0	0.898118304
GMFG	0	1.017788815
ENTPD6	0	0.627877197
CD48	0	1.312125816
SEC24C	0	0.666772406
ISG15	0	0.929356847
CD53	0	1.567910302
PPM1F	0	0.817302181
MTFR1	0	0.604978494
CD63	0	0.958784068
CD74	0	1.012487562
ADGRE5	0	0.99989016
RASSF2	0	0.828114217
CD151	0	0.844144244
SNX17	0	0.864018646
WDR1	0	0.661281638
CDC25B	0	0.734198579
MVP	0	0.800027909
ALDH1L1	1.04E-06	1.228546923
CRELD2	1.05E-06	0.953468923
AMBP	1.05E-06	0.697964668
OAS3	1.05E-06	0.821054169
FXYD6	1.05E-06	0.827714169
NSF	1.05E-06	0.628670413
ABCC2	1.05E-06	0.945698019
FLNA	1.06E-06	0.665235951
UGT2A3	1.06E-06	1.267268292
INPP5K	3.12E-06	0.683673441
CAPNS1	3.98E-06	0.622681999
TM4SF1	3.99E-06	0.734342899
RPL11	3.99E-06	0.683497006
RASL12	4.00E-06	0.703827409
SST	4.01E-06	1.027108804
GSTA3	4.01E-06	0.852160815
NACA4P	4.02E-06	0.628682334
CSTA	4.02E-06	1.090989484
PRSS8	4.03E-06	0.896376741
CNPY2	4.04E-06	0.588972996
BCAP31	4.06E-06	0.661748504
GIMAP4	4.07E-06	1.012331648
NDUFS6	4.10E-06	0.866040543
RNLS	4.15E-06	0.60319639
RPN1	5.62E-06	0.787957052
EFEMP2	5.63E-06	0.76736779
TAF11	5.66E-06	0.64527909
MAGED2	5.70E-06	0.67303386
AFM	5.71E-06	1.155214664
TUBB	5.72E-06	0.775145335
EPB41L3	5.73E-06	0.637759909
SH2B3	5.74E-06	0.614117109
TMEM147	5.77E-06	0.847908544
PCBP1	5.78E-06	0.602031617
TOX3	5.80E-06	1.004556089
TMOD2	5.82E-06	0.844221792
CLDN8	5.85E-06	1.024319943
KRT6B	5.88E-06	0.814391819
ARF5	5.90E-06	0.585538595
BEST2	5.93E-06	0.695409163
FOLR2	5.93E-06	0.607625477
CD163	6.41E-06	1.22801892
NPC2	6.47E-06	0.601690978
ID1	6.49E-06	0.794048418
HOXB6	6.52E-06	0.591477755
COX7A1	7.30E-06	0.672990369
LGALS1	8.15E-06	0.959142471
ARPC2	9.05E-06	0.958171911
SEC61B	1.17E-05	0.701498744
AATF	1.43E-05	0.592968299
CCR4	1.43E-05	0.773778931
ALLC	1.51E-05	0.750193902
SEMA4C	1.51E-05	0.660449291
ARHGAP25	1.59E-05	0.589837491
KCTD3	1.67E-05	0.895781187
PEX13	1.67E-05	0.588953434
GAS6	1.67E-05	0.845266195
FAU	1.83E-05	0.649346617
ADA2	1.99E-05	0.952063572
B2M	2.14E-05	0.806103976
EMP3	2.15E-05	1.155643845
PTER	2.15E-05	0.735730136
DEFB1	2.15E-05	1.125385636
MRPL33	2.31E-05	0.611656772
ELOVL1	2.38E-05	0.731561741
AEBP1	2.39E-05	1.240654603
HLA-A	2.46E-05	1.034691501
TBX3	2.68E-05	0.720310762
SLC34A1	2.68E-05	0.721539382
FSTL1	2.69E-05	0.770346042
ERP29	2.69E-05	0.640126863
HSBP1	2.84E-05	0.640312424
LRRC32	2.99E-05	0.992027461
HCP5	2.99E-05	0.645997845
SLC13A1	3.07E-05	1.132055276
RBBP8	3.12E-05	0.701966804
AFP	3.13E-05	0.821230046
CEBPA	3.13E-05	0.827982532
DDX23	3.26E-05	0.603695197
AOC1	3.26E-05	1.152654133
ITM2C	3.27E-05	0.778113827
EPCAM	3.33E-05	1.175469913
PSG11	3.34E-05	0.696370656
FN1	3.39E-05	1.399127636
ACTG1	3.40E-05	1.031297491
ADGRA2	3.43E-05	0.6008382
SSNA1	3.43E-05	0.606730801
ANXA6	3.50E-05	0.881343226
FCER1G	3.50E-05	1.203474059
NR4A3	3.50E-05	0.757283041
RTCB	3.65E-05	0.774510529
MTERF1	3.72E-05	0.663873473
LAPTM4B	3.79E-05	0.64029446
CTH	3.80E-05	1.118725498
SMARCE1	3.99E-05	0.777537808
LEPR	4.05E-05	0.597718754
SMAD7	4.06E-05	0.733197813
GADD45B	4.20E-05	0.770710537
HNRNPA2B1	4.33E-05	0.69019288
SYNJ2	4.47E-05	0.600631956
HHEX	4.69E-05	0.959234767
TPST1	4.69E-05	0.667299405
RYR3	4.76E-05	0.802155844
MGAT4B	5.09E-05	0.600777916
ETV3	5.10E-05	0.723851756
LPXN	5.11E-05	0.6915325
MPV17	5.12E-05	0.638316797
OAZ1	5.13E-05	0.758432519
MX2	5.14E-05	0.666072941
FCN3	5.19E-05	1.085371275
TIMM13	5.26E-05	0.609472585
RPL4	5.40E-05	0.593209439
PLEK	5.61E-05	0.847916949
CBX3	6.27E-05	0.647983673
MICB	6.63E-05	0.842135318
IFT122	7.41E-05	0.618917751
TPD52L2	7.60E-05	0.592478506
UBE2E1	7.61E-05	0.712378785
TBCC	7.65E-05	0.641344642
VPS51	7.73E-05	0.626356844
LARP4	7.74E-05	0.666065528
PLAC8	7.78E-05	0.984806674
GNG11	7.79E-05	0.702603017
CORO1A	7.94E-05	0.698477263
CCR1	7.99E-05	0.727563252
KIAA0355	8.00E-05	0.907675176
KCNJ10	8.04E-05	0.657887591
CD247	8.11E-05	0.744352909
FNTA	8.15E-05	0.707228783
RNF7	8.67E-05	0.702185526
CFB	8.92E-05	0.935265894
NCF2	9.04E-05	1.121968888
UBE2J1	9.24E-05	0.769299764
LPAR6	9.62E-05	1.481143507
A4GNT	9.64E-05	0.689982504
ADGRG6	9.89E-05	0.632168768
CISH	9.90E-05	0.661839442
VEGFC	0.000102313	0.685164985
ENG	0.000102384	0.700360286
CINP	0.000111421	0.797740312
CCT3	0.000111654	0.720354637
SLC22A11	0.000111732	0.904661886
CALHM2	0.000113352	1.027700796
GFOD1	0.000113431	0.597291816
CYBA	0.000114583	0.588941603
MANF	0.000118621	0.788254107
SLC19A2	0.000118703	1.023022505
TMEM59	0.000118785	0.617605501
LAP3	0.000124743	0.766567945
CATSPERG	0.000127645	0.636135849
XPO1	0.000128922	0.602466911
DDX50	0.000136828	0.734899418
CLEC3B	0.000142373	0.779247355
WASL	0.000146242	0.710382393
JPT1	0.000149324	0.63248095
CYB5R3	0.000149899	0.73781255
SUMO3	0.000156019	0.609822099
CRHBP	0.000158389	0.754852555
SLC13A3	0.000160295	0.977691149
APOC1	0.000166667	1.200927954
USH1C	0.000173855	0.679018323
SLC22A4	0.000180317	0.724014253
POPDC2	0.000180739	0.76419889
DCTN2	0.000183256	0.636025011
PCDH12	0.000188158	0.656501436
TM9SF2	0.00019685	0.808303688
KLK1	0.000197248	0.6558663
MSH3	0.000208877	0.653619094
RCAN2	0.000211213	0.92673473
FUT3	0.000223232	0.68390747
ZNF334	0.000223377	0.896673969
KCNMB1	0.000223522	0.667143444
RPN2	0.00022589	0.721848884
BLOC1S1	0.000229974	0.643827052
WFDC1	0.000237266	0.916340802
PLAGL1	0.00024018	0.655439864
DPP4	0.000251928	0.611560844
ACSM3	0.000276058	0.867966625
PTPRM	0.000277146	0.671977745
LRP2	0.000283554	0.832957924
EHD4	0.000283826	0.871885901
ARC	0.000334775	0.729511796
LDB2	0.000338272	0.590787086
CDC37	0.000339901	0.699287988
SHMT1	0.000341538	1.044106655
MFSD1	0.00034788	0.586593277
MAFB	0.000370574	1.014757777
SLC2A2	0.000381906	1.022554998
PVALB	0.000387508	0.67358673
THOC5	0.000403509	0.617400039
PARP12	0.000408459	0.660298007
COL1A2	0.000435202	1.929017134
ZMYM2	0.000447384	0.612280124
NNMT	0.000455856	0.724074408
IL17RB	0.000459832	0.600518113
PDGFD	0.000494931	0.689295321
NPLOC4	0.000499704	0.586955353
ARHGAP15	0.000501478	0.618011832
RPS11	0.000507656	0.679161156
NDUFB8	0.000509412	0.698168222
MN1	0.000527241	0.6422705
MCM3	0.000527859	0.700090302
UPB1	0.000528169	1.084128409
SOX18	0.000537069	0.70461519
TSHB	0.000553426	0.755986302
AP3M2	0.000585648	0.781218226
ARSF	0.000592379	0.644530385
ACTB	0.000617107	0.737123508
IGFBP3	0.000618474	0.597969198
DAAM2	0.000619839	0.670465127
TMBIM1	0.000661171	0.643438637
TLR1	0.000681792	0.841902483
LGALS2	0.00068254	0.852255984
NPY1R	0.000703452	0.894172012
CCT8L2	0.000710006	0.82646411
CSNK2B	0.000710407	0.637864213
PSMB4	0.000714689	0.643200682
PDE2A	0.000742697	0.877224488
CD34	0.00074297	1.019872743
MYL5	0.000764574	0.758251907
BTN3A2	0.000765003	0.764578848
VNN1	0.000795531	1.430263972
SAE1	0.000822841	0.641333941
LILRB1	0.000838048	0.664195634
SLC25A16	0.000863687	0.677869484
IL32	0.000875	0.598860163
CDO1	0.000915616	0.729614563
AKR1C1	0.000968869	0.708794166
TMEM204	0.00097545	0.63290777
S100A10	0.000982016	0.856464837
MYL6	0.000985846	0.703936367
ZPBP	0.000996196	0.684737429
TUB	0.001031926	0.86815881
IFI44	0.001060949	0.754597544
ZNF91	0.001063578	0.700476686
NINL	0.001069355	0.691727603
PANK2	0.001082126	0.713270252
FOSB	0.001085837	3.181022705
SPINK1	0.001094804	0.813375806
SEC31A	0.001116329	0.639634626
XPNPEP2	0.001127728	1.095687171
PRKD2	0.001134043	0.689637922
TLN2	0.001166048	0.676672758
CST7	0.001186243	0.649994281
NOP53	0.001191433	0.593995008
PLA2G4A	0.001195675	0.691767297
TMSB15A	0.001196938	1.076819712
THBD	0.001218832	0.754490701
MGAM	0.001221872	1.052426512
SERPINH1	0.001235696	0.881150776
CFAP69	0.00124712	0.627948303
GPRC5D	0.001259027	0.603143576
PPP1R3C	0.001302034	0.712862275
RADX	0.001315297	0.911213064
CXCL9	0.001323819	0.666029871
PFKFB2	0.001326594	0.64718369
KCNC3	0.001377134	0.65538643
BMP7	0.001426729	0.733674295
AFF4	0.001467352	0.615505924
SHANK2	0.00149413	0.806141945
SLCO2A1	0.001494893	0.627846639
IGFBP5	0.001552284	0.691963732
PDLIM1	0.001570198	0.89512925
MAP3K4	0.001581395	0.638323103
TPM1	0.001595755	0.608322296
SERPINI2	0.001617825	0.66119438
PLAT	0.001676884	0.707004892
RAMP2	0.001708835	0.863926872
A1CF	0.00174037	0.690357931
UQCR11	0.001746	0.673002468
TCIM	0.001783325	1.537800612
DDC	0.001821215	0.793701209
CYP3A4	0.001932506	0.586748488
HNRNPH3	0.001956457	0.589320866
MX1	0.002023187	0.634983757
TACR3	0.002052191	0.594367208
GJA4	0.002056567	0.964882221
ELL2	0.002085826	0.733449547
GNLY	0.002088235	0.59660751
FNBP1	0.002118511	0.611218657
SDF2L1	0.002162916	0.691585189
SLC12A3	0.002262056	0.774225959
OVOL1	0.002266051	0.693003403
MGST2	0.002330102	0.788427525
USP2	0.002391703	0.747590536
SDR39U1	0.00242864	0.629136715
C9orf116	0.002429395	0.804197907
HLF	0.002440499	0.671946751
FUCA1	0.002468615	0.587416622
CDH16	0.002560859	0.585005179
COL18A1	0.002573473	0.596367426
PTPRC	0.002578445	0.65418741
CUTA	0.002591039	0.628279121
MMP2	0.002700903	0.842634114
GATA3	0.002729216	1.184231814
ITGB8	0.002925542	0.839945141
PLK2	0.003158634	1.012096028
ACSBG2	0.003162301	0.661705441
OAS2	0.003182073	0.648953327
EIF4G2	0.003188054	0.783945821
ACP2	0.003256757	0.652918431
RBM10	0.003258845	0.717825331
02-Mar	0.003335502	0.633495219
BBOX1	0.003504854	1.105256688
RCBTB2	0.003730151	0.645170373
SRSF4	0.003782967	0.586400763
GDF15	0.003833638	1.583613553
TAS2R14	0.0039005	0.667088925
GRM5	0.00390327	0.816222286
CDH11	0.004009042	0.718149728
LSM8	0.004137326	0.597550639
STAB2	0.004253369	0.900145027
LBR	0.004361235	0.638251942
GUSB	0.00439249	0.950711817
ZFPM2	0.00441849	0.636049583
MSLN	0.004446229	0.808207442
SPRY2	0.004521778	0.971476114
FABP1	0.004584663	1.184112328
SLC7A9	0.00458636	1.193304585
IGKC	0.004587949	0.858201929
EHHADH	0.004636163	0.593171038
APOC3	0.004643551	0.777919212
GPI	0.004645916	0.601316009
CAPN3	0.00485112	0.70741459
LTBP3	0.004861721	0.622055445
CD44	0.004981182	0.781381596
EMC7	0.004982947	0.624769538
ITGAM	0.005043592	0.616439131
FAM182B	0.005074685	0.94740787
PSAT1	0.005075955	0.625779973
DAD1	0.005188123	0.840123991
CYP27B1	0.005414729	1.572707491
HLA-DPB1	0.005512038	1.171353078
SH3GL2	0.005672813	0.782263298
RPS21	0.005760377	0.631232534
NFIL3	0.00577265	0.83976488
SLC27A2	0.0060102	1.186246265
GOLGA2P5	0.006039881	0.677281324
TNFSF4	0.00607663	0.794339979
RTN4	0.006215703	0.697077263
GORASP2	0.006422802	0.650950222
HIST1H3C	0.007065109	0.67804013
CRELD1	0.007140058	0.631197296
DOCK10	0.007319335	0.801700873
CMTM6	0.007402824	0.764903266
CXCR4	0.007580605	1.059346204
APOL1	0.007755271	0.707685506
EMP2	0.007771901	0.762827123
IFIT3	0.007846344	0.707342387
PABPC3	0.007975298	0.616530733
FCGRT	0.008059573	0.685145765
ARG2	0.008233484	0.695400482
RUVBL2	0.008281967	0.759381219
LRP10	0.008615102	0.832894425
SLC6A8	0.008702648	0.649185119
ASIC3	0.008729752	0.630351981
CSF1R	0.009092901	0.979247861
PROZ	0.009098865	0.87961266
ETNK2	0.009186338	0.861510911
CYP4F2	0.00934448	0.859410484
CDH10	0.009533681	0.637846497
POSTN	0.009642114	1.378682868
SLC6A4	0.009908257	0.625471702
TIMP2	0.01013859	0.628271613
TLR2	0.010187351	0.733336822
C1QA	0.010370929	1.103249277
THEMIS2	0.010626482	0.671751975
FMO1	0.010652723	0.994856257
MGST3	0.010690063	0.717240846
APOE	0.010763085	0.606326541
ATF3	0.011101018	1.370393251
OAZ3	0.01124355	0.64995693
KIT	0.011474728	0.87598448
SNRK	0.011583754	0.750377619
EGR1	0.011797905	1.441697721
GBP1	0.011964783	0.622442396
CYP26B1	0.012166474	0.887846652
PNPLA3	0.012202546	0.613103272
TSPAN7	0.012205326	0.86182623
IL13RA2	0.012445727	0.868380778
GBA3	0.01250481	1.022214338
DYNC2LI1	0.012648483	0.648290521
ABCA11P	0.012658986	0.768142746
CRBN	0.012709739	0.683125018
HCK	0.012786289	0.989083991
TGFB1I1	0.012834227	0.667500602
COL6A3	0.013217226	1.187515129
CALB1	0.013277503	1.425076288
SLC47A1	0.013389354	0.83877026
COL1A1	0.013621396	0.894543667
TCL6	0.013667804	0.764086612
S100A6	0.013813162	0.802212253
MCUB	0.01417942	0.635723426
RNF6	0.015972953	0.58858718
PGAP1	0.015981111	0.649082097
SOWAHC	0.01628207	0.766427808
THYN1	0.016407161	0.611041234
APOM	0.016638039	0.827096183
RNF186	0.016848786	1.108981433
RPL13A	0.017608712	0.650252039
TRAV8-3	0.017610684	0.611429055
UBA52	0.017637527	0.828237623
UBE2L6	0.017641682	0.70081905
GSTP1	0.01767385	0.694019202
FKBP5	0.017713034	0.903809912
ANXA5	0.018303493	0.589774759
TUBB2A	0.018726713	0.77601827
DPYS	0.01898086	1.213912502
SPARC	0.019189773	0.960222617
WFS1	0.019314502	0.691583044
BSN	0.019578966	0.60670989
CAVIN2	0.019593044	1.050399331
XIST	0.019665593	0.957292452
IRF7	0.02010913	0.617475203
ALDH3A1	0.020481851	0.612721429
CTSC	0.02063659	0.901033825
SLC6A2	0.020998939	0.659430582
PDE4B	0.021838732	0.606003496
LY6E	0.021965505	0.637243181
DNAAF2	0.022161336	0.739944535
KHK	0.022248332	0.652527819
NKX2-8	0.022650193	0.592748897
CEBPD	0.022886284	1.118710643
EMC8	0.022933916	0.608362121
EXOC1	0.023212692	0.605423787
AQP6	0.023309516	0.711566789
NPR1	0.023409534	0.681616799
ECM1	0.024011119	1.056536697
BHMT2	0.024254514	0.900436254
CTSA	0.024752941	0.638576881
CRISPLD2	0.025331149	0.61786011
MYOD1	0.025577082	0.644611788
PLCB1	0.025705498	0.692398038
HRAS	0.025923816	0.673062111
BAMBI	0.02601782	0.711456885
IARS2	0.026723223	0.614559773
PHACTR4	0.027645074	0.685681946
PKDREJ	0.028258737	0.627598397
PKM	0.028726877	0.675613746
CDC42SE1	0.028739363	0.638968669
HLA-DQA1	0.028910947	0.976276772
MINDY3	0.029031104	0.669861239
GSTM4	0.029594856	0.804665236
SLC22A6	0.03018989	0.828742665
PIPOX	0.030870315	0.85505888
KCNIP2	0.031117725	0.59976898
GIPC2	0.03276671	0.766122024
ADAM9	0.033416775	0.599470206
MC4R	0.033520039	0.62715
FCN1	0.033588599	1.079626374
TMEM258	0.034006834	0.85399093
NOX4	0.034759247	0.656048524
ANGPTL8	0.034883382	0.609961924
IDO1	0.034983172	0.985882045
GATA6	0.035012932	0.677934072
MYH10	0.035511298	0.681281333
GMPPB	0.035704384	0.613266389
TNIK	0.035861192	0.649434358
LRRC19	0.036265188	0.922300175
ATRAID	0.03663266	0.82109654
CYBB	0.037168586	0.816716792
SNX11	0.037241765	0.621104613
LIN7A	0.037424649	0.656826218
LINC00472	0.037649442	0.614265077
FXYD5	0.037894268	0.717909779
ASIC4	0.038089115	0.673326081
RPL8	0.038332061	0.742443898
YME1L1	0.039911097	0.643936626
ALDH8A1	0.040239219	0.948285588
FOSL2	0.040247011	0.678557957
CCDC181	0.040961514	0.585635988
HPD	0.041235699	1.314212431
SPINK5	0.041911076	0.664133654
MYLK	0.042282107	0.780938766
KDM5D	0.042840535	0.667358502
KCNK5	0.043143567	0.860921218
CYP4A11	0.044240248	0.652218598
GLYAT	0.044858464	0.858708082
EGFL6	0.045625154	0.655980863
HBB	0.045811002	1.853536046
ATP5MF	0.046536196	0.729464558
FERMT1	0.046892628	0.680228468
BHMT	0.047979592	0.851281565
HTR2B	0.048586877	1.031548429
CTAGE11P	0.048651488	0.75893097
GZMA	0.048657464	1.001224557
ARHGAP32	0.049831471	0.616827819
RPL35A	0.049840628	0.711717403
