# Supplementary material for: Clinical significance of urinary exosomal microRNAs in patients with IgA nephropathy
Source: Sci Rep. 2023 Oct 11;13:17201. doi: 10.1038/s41598-023-44460-5 (PMC10567798; doi:10.1038/s41598-023-44460-5)
Supplement: Supplementary file 3 — Supplementary Table 3. [file 41598_2023_44460_MOESM3_ESM.zip]

Archive with 2 entries (1 files):
- New folder (2)/
- New folder (2)/Supplement Table 3 meta_analysis_tub.csv
