# Supplementary material for: Clinical significance of urinary exosomal microRNAs in patients with IgA nephropathy
Source: Sci Rep. 2023 Oct 11;13:17201. doi: 10.1038/s41598-023-44460-5 (PMC10567798; doi:10.1038/s41598-023-44460-5)
Supplement: Supplementary file 3 — Supplementary Table 3. [file 41598_2023_44460_MOESM3_ESM.zip › New folder (2)/Supplement Table 3 meta_analysis_tub.csv]

Gene	FDR	abs(log2(FC))
NFKBIA	0	0.82343276
ZFP36	0	1.153286536
SGK1	0	1.005246533
RGS2	0	1.359689348
ADM	0	0.930874076
GADD45A	0	0.716944027
WFDC2	0	1.277868439
CEBPD	0	0.820549412
GADD45B	0	1.5082009
CITED2	0	0.682687375
DUSP6	0	0.763791207
FOS	0	1.690156785
RHOB	0	1.083339441
G0S2	0	0.897120887
CEBPB	1.61E-05	0.779690707
EGR1	2.17E-05	1.450383431
PROM1	2.59E-05	1.096308346
CTGF	2.65E-05	1.175652581
BHLHE40	2.70E-05	0.708796495
JUNB	6.71E-05	0.946857391
RAB20	7.59E-05	0.623439671
CYR61	9.09E-05	1.280646437
BTG2	0.000108696	0.593879942
GDF15	0.000139303	1.423409477
IER2	0.000141463	0.70952374
NEDD9	0.000145631	0.845189049
FILIP1L	0.000170507	0.655723867
JUN	0.000204444	1.065803165
HBB	0.000207048	1.534176823
NFIL3	0.00030315	0.751238992
SERPINE2	0.00040293	0.680302459
DUSP1	0.000466667	1.111443455
MAFF	0.000752907	2.460385124
KLF6	0.001174877	0.911677374
TFRC	0.001211679	0.586713615
PTGDS	0.001631929	0.781751639
NR4A1	0.001976891	0.609862102
SERPINF1	0.002122449	0.641191958
APOC1	0.00233996	0.621181433
CLIC5	0.002390963	0.730829391
COL4A2	0.002543353	0.640120223
FOSB	0.003294218	1.785898562
HBEGF	0.00351419	0.646110809
UAP1	0.003520067	0.628670408
ATF3	0.003823151	2.129317796
IER3	0.0038848	1.106866282
COL6A3	0.003934609	0.767251684
TSPAN8	0.004098746	0.618445718
PVALB	0.004474809	0.685996172
LUM	0.00470354	0.662265198
SLPI	0.005177746	0.703769626
CISH	0.006349593	0.631734689
DUSP5	0.00637973	0.746417522
GEM	0.007789141	1.246185854
COL3A1	0.012123377	0.797146206
PDK4	0.01351623	1.389516661
CXCL2	0.016191304	0.60389782
SERPINE1	0.017804788	0.745589087
SERPING1	0.019257042	0.672267127
TRIB1	0.019273128	0.922099658
REN	0.019913988	0.616555504
KLF10	0.020092561	1.027747998
MMP7	0.021729011	0.970944403
SPINK1	0.025835552	0.635262102
KLF9	0.029503026	0.65111928
PODXL	0.031531822	0.836028166
OLFM4	0.034	0.675315746
