# Supplementary material for: Clinical significance of urinary exosomal microRNAs in patients with IgA nephropathy
Source: Sci Rep. 2023 Oct 11;13:17201. doi: 10.1038/s41598-023-44460-5 (PMC10567798; doi:10.1038/s41598-023-44460-5)
Supplement: Supplementary file 4 — Supplementary Table 4. [file 41598_2023_44460_MOESM4_ESM.xlsx]

## Sheet: Sheet1
miRNA	p-value	odd ratio	adjusted p-value
hsa-miR-16	0.000462282	1.22821	0.527644
hsa-miR-124*	3.63e-11	1.57671	0.00037954
hsa-miR-199a	8.05e-05	1.50107	0.139067
hsa-miR-199b	0.000833169	1.41599	0.246265
hsa-miR-615*	7.9671e-12	1.54499	0.00169096
hsa-miR-26b*	1.72e-08	1.38369	0.0165786
hsa-miR-29a*	2.69e-07	1.54223	0.0283306
hsa-miR-29c	2.37e-06	1.50879	0.067887
hsa-miR-29b*	7.65e-07	1.5373	0.0293712
hsa-miR-335*	7.86e-21	1.66159	1.28e-05
hsa-miR-126	0.0100321	1.62403	0.197813
*An adjusted P-value of <0.05 was considered statistically significant.
